# Supplementary material for: Differential Incidence of Tongue Base Cancer in Male and Female HPV16-Transgenic Mice: Role of Female Sex Hormone Receptors
Source: Pathogens. 2021 Sep 22;10(10):1224. doi: 10.3390/pathogens10101224 (PMC8539196; doi:10.3390/pathogens10101224)
Supplement: Supplementary file 1 [file pathogens-10-01224-s001.zip]

Archive with 2 entries (2 files):
- Supplementary figures.pptx
- Supplementary materials.pdf
